# Supplementary material for: Staphylococcus aureus blocks host autophagy through circSyk/miR-5106/Sik3 axis to promote progression of bone infection
Source: PLoS Pathog. 2025 Jan 27;21(1):e1012896. doi: 10.1371/journal.ppat.1012896 (PMC11781720; doi:10.1371/journal.ppat.1012896)
Supplement: S5 Table — (XLSX) [file ppat.1012896.s007.xlsx]

## Sheet: Figure 1A
Control	S. aureus infection
1.12475	5.12452
1	5.14232
1.33569	4.41545

## Sheet: Figure 1B
Mock	RNase R
1	0.667415
0.902031	0.615058
0.538487	0.835171

## Sheet: Figure 1C 1D
Control	S.aureus
0.497409	0.248705
0.663212	0.994819
5.8e-07	0.994819
1.9e-08	1.07772
9.8e-08	5.3057
3.15026	0.746114
0.994819	0.663212
0.911917	2.23834
2.07254	2.32124
3.65e-07	3.15026
1.07772	4.31088
0.994819	2.15544
2.5e-08	4.47668
1.43e-06	4.47668
5.3057	14.0933
0.331606	6.05181

## Sheet: Figure 2A
NC	si-circSyk
1.1508	0.470844
1	0.430918
0.711882	0.4602

## Sheet: Figure 2B
	NC			si-circSyk
miR-6947-3p	0.624938	0.367286	1	0.52056	0.700544	0.630674
miR-680	0.78569	0.486087	1	0.898121	0.667595	0.990261
miR-3064-5p	1.12137	1.06498	1	0.517532	0.414782	0.796539
miR-744-3p	0.886078	0.828417	1	0.164863	0.193025	0.197861
miR-5106	0.772406	0.908947	1	2.40629	3.05127	2.56281
miR-6945-5p	0.947766	1.14855	1	0.607709	0.691429	0.673948

## Sheet: Figure 2C
Control	S. aureus infection
1	0.211399
1.19908	0.287258
1.06053	0.218867

## Sheet: Figure 3A
Syne			Emp2
NC	miR-5106 mimics		NC	miR-5106 mimics
2	2.4		0.9	2.1
1	5		1	1.97
0.7	2.2		0.84	2
Ago2			Glrx
NC	miR-5106 mimics		NC	miR-5106 mimics
1.08	2.17		1	0.65
1	2		1.3	0.55
0.6	1.8		1.05	0.5
Hbegf			Sik3
NC	miR-5106 mimics		NC	miR-5106 mimics
0.9	0.45		1	0.11
1	0.48		1.05	0.08
0.88	0.43		0.8	0.05

## Sheet: Figure 3B
Control	S. aureus infection
1	4.85488
0.935984	4.35208
1.32928	3.16402

## Sheet: Figure 4A
	NC mimics			miR-5106 mimics
pmirGLO	0.967	1.028	1.012	1.021	1.009	0.957
pmirGLO-circSyk-WT	1.045	0.903	1.055	0.533	0.516	0.508
pmirGLO-circSyk-MUT	1.011	0.991	1.001	1.053	1.066	0.999
	NC mimics			miR-5106 mimics
pmirGLO	1.012	1.003	0.976	1.101	1.069	0.989
pmirGLO-Sik3 3'UTR-WT	0.985	1.017	0.987	0.351	0.329	0.346
pmirGLO-Sik3 3'UTR-MUT	1.017	0.989	0.992	0.952	0.961	0.979

## Sheet: Figure 4B
NC	si-circSyk
1.73112	3.20841
1	5.52543
1.03347	5.28646

[truncated: 19 more sheets: Figure 4C, Figure 4D, Figure 5A, Figure 5B, Figure 5D, Figure 6A, Figure 6B, Figure 7A, Figure 7B, Figure 8B, Figure 8C, Figure 8D, Figure 9A, Figure 9B, Figure 10A, Figure 10D, Supplemental figure 1A, Supplemental figure 1B, Supplemental figure 1C]
